# Supplementary material for: Specific tRNAs promote mRNA decay by recruiting the CCR4-NOT complex to translating ribosomes
Source: Science. Author manuscript; Available in PMC 2024 Nov 22. (PMC11583848; doi:10.1126/science.adq8587)
Supplement: Supplementary Table S2 [file NIHMS2027590-supplement-Supplementary_Table_S2.xlsx]

## Sheet: Table S2
PCR primers	Sequence (5' -> 3')	Description
MRPL10-RT-F1	CACCGTCGTGTGATGCACTT	Used for qRT-PCR
MRPL10-RT-R1	CGGCTATCATTCGGTTGTCCT	Used for qRT-PCR
MRPL44-RT-F1	TCCGGGCTGGTAAGATTGC	Used for qRT-PCR
MRPL44-RT-R1	CGCGGAATCCCTTCTTCAC	Used for qRT-PCR
MRPL17-RT-F1	CCGCGTATTTCGCCGTATG	Used for qRT-PCR
MRPL17-RT-R1	CATGGTGCCTCGATGCGTT	Used for qRT-PCR
MRPL36-RT-F1	TGCGCTCACTTCTCTCACC	Used for qRT-PCR
MRPL36-RT-R1	ACAGTAGACGTACCACCGACC	Used for qRT-PCR
MRPL46-RT-F1	TTGACCCCATTGCAGGAAGAG	Used for qRT-PCR
MRPL46-RT-R1	TCGTGGTCTGAATACAGGCTT	Used for qRT-PCR
MRPS2-RT-F1	GCGACGGCCCTTATGATCC	Used for qRT-PCR
MRPS2-RT-R1	GCTTGAGGGGCTCATTCAAAATC	Used for qRT-PCR
MRPS26-RT-F1	CCAAATCCAAGATCGAGCGAG	Used for qRT-PCR
MRPS26-RT-R1	GGCGGTAGTGCTGGTAACG	Used for qRT-PCR
MRPS31-RT-F1	AGAGTCTCGACGTTCCTACCT	Used for qRT-PCR
MRPS31-RT-R1	TGAGTAGCATAATCGCAGCCG	Used for qRT-PCR
GAPDH-RT-F1	GGAGCGAGATCCCTCCAAAAT	Used for qRT-PCR
GAPDH-RT-R1	GGCTGTTGTCATACTTCTCATGG	Used for qRT-PCR
3'RT-F1	GCCAATGACGGGTAAGAGAGT	Used for qRT-PCR of 42×RCGG/CGA/AGG mRNA and 42×Control mRNA
3'RT-R1	TCTCAAATCCCTCGGAAGCTG
T7-F1	GGGCAGCAATTCACGAATCC	Used for cloning of 41×Repeat or 73×Repeat DNA templates
T7-R1	CTCTCTTACCCGTCATTGGCT
poly T-R1	TCTTTTTTTTTTTTTTTCTTTTTTTTTTTTTTTCTTTTTTTTTTTTTTTTTTACCCGTCATTGGCTGTCC
T-CCG-1-F	TCTCGAGTAATACGACTCACTATAGGCCGCGTGGC	Used for generation of DNA templates for in vitro transcription of Arg-tRNA-CCG-1 and derived mutants
T-CCG-1-R	[mU][mG]GCGACCACGAAGGGACTCGAACC
T-ACG-1-F	TCTCGAGTAATACGACTCACTATAGGGCCAGTGGC	Used for generation of DNA templates for in vitro transcription of Arg-tRNA-ACG-1 and derived mutants
T-ACG-1-R	[mU][mG]GCGAGCCAGCCAGGAGTCGAACC
T-TCT-1-F	TCTCGAGTAATACGACTCACTATAGGCTCCGTGGC	Used for generation of DNA templates for in vitro transcription of Arg-tRNA-UCU-1 and derived mutants
T-TCT-1-R	[mU][mG]GCGACTCCGCCGGGACTCGAAC
T-CAT-3-F	TCTCGAGTAATACGACTCACTATAGCCTCCTTAGC	Used for generation of DNA templates for in vitro transcription of Met-tRNA-CAU-3 and derived mutants
T-CAT-3-R	[mU][mG]GTGCCCCCTCTGAGGTTCGA
sgRNA sequences	Sequence (5' -> 3')
CNOT3-sgRNA #1	GAGGGACCAAATCAAGACAT
CNOT3-sgRNA #2	TCTTGCGGATGGCGTCAACG
CNOT1-sgRNA #4	CTGCATACTCTGGGTGTGAG
CNOT1-sgRNA #5	ACCAGATACTGTGAAACCCA
NT sgRNA #1	ATCGTTTCCGCTTAACGGCG
NT sgRNA #2	TAGAGATATCCGATCGTGGT
Probes for Northern Blotting	Sequence (5' -> 3')
Probe-Arg-tRNA-CCG-1	TCTTCTGATCCGGAATCAGACGCCTT
Probe-Arg-tRNA-CCG-2	CGAACCCACAATCCCCAGCTCCGGAGGCTG
Probe-Arg-tRNA-UCG-1	CGACCGCGGCAGGACTCGAAC
Probe-Arg-tRNA-UCG(All)	TCTTCTGATCCGAAGTCAGACGCCTT
oligos for generation of 41×repeat or 73×repeat mRNAs	Sequence (5' -> 3')
6×LRCGGD	ACCATGGTGTGGCACGTGGTGGCAATGCTCCGGGATCTCCGGGATCTCCGGGATCTCCGGGATCTCCGGGATCTCCGGGATGCTCCTCTTTAAGCTAAGCTGGACAGCCA	6×LRCGGD repeats
6×LRCGAD	ACCATGGTGTGGCACGTGGTGGCAATGCTCCGAGATCTCCGAGATCTCCGAGATCTCCGAGATCTCCGAGATCTCCGAGATGCTCCTCTTTAAGCTAAGCTGGACAGCCA	6×LRCGAD repeats
6×LRCGTD	ACCATGGTGTGGCACGTGGTGGCAATGCTCCGTGATCTCCGTGATCTCCGTGATCTCCGTGATCTCCGTGATCTCCGTGATGCTCCTCTTTAAGCTAAGCTGGACAGCCA	6×LRCGTD repeats
6×LKAAGD	ACCATGGTGTGGCACGTGGTGGCAATGCTCAAGGATCTCAAGGATCTCAAGGATCTCAAGGATCTCAAGGATCTCAAGGATGCTCCTCTTTAAGCTAAGCTGGACAGCCA	6×LKAAGD repeats
6×LKAAAD	ACCATGGTGTGGCACGTGGTGGCAATGCTCAAAGATCTCAAAGATCTCAAAGATCTCAAAGATCTCAAAGATCTCAAAGATGCTCCTCTTTAAGCTAAGCTGGACAGCCA	6×LKAAAD repeats
6×LMATGD	ACCATGGTGTGGCACGTGGTGGCAATGCTCATGGATCTCATGGATCTCATGGATCTCATGGATCTCATGGATCTCATGGATGCTCCTCTTTAAGCTAAGCTGGACAGCCA	6×LMATGD repeats
19×R-CGG/CGA/AGG	ATCCGTATGATGTTCCGGATTATGCAGCAATGCGGCGAAGGAGGCGACGGCGAAGGCGAAGGAGGCGACGACGGAGGCGAAGGAGGCGGTAAGTTGCTCCTCGCTAAGCTGGACAGCCA	19×R-CGG/CGA/AGG
19×control	ATCCGTATGATGTTCCGGATTATGCAGCAATGAAGATTAAGATCAAGAAGAATAACAAGATGAAGAACAAGTTCAAGATGAACATGAAGTAAGTTGCTCCTCGCTAAGCTGGACAGCCA	19×control (I/K/N/F/M/Y codons)
Synthesized DNA fragments	Sequence (5' -> 3')
T7	CTTCTTGAGACAAAGGCTTGGGCTACCGGACTCAGATCTCGAGTAATACGACTCACTATAGGGAGAAGTTCGAGCTCAAGCTTCGAATTCTGCAGTCGACGGCCGCCACCATGGTGTGGCACGTGGTGGCACTTTAAGCTAAGCTGGACAGCCAATGACG	T7 promoter, Kozak sequence. Used for construction of XLone-T7 and XLone-T7-HA.
T7-HA	CTTGGGCTACCGGACTCAGATCTCGAGTAATACGACTCACTATAGGGAGAAGTTCGAGCTCAAGCTTCGAATTCTGCAGTCGACGGCCGCCACCATGGCGTATCCGTATGATGTTCCGGATTATGCAACTGGCCCTCAGTGGTGGGCTTGCAAGCAGATGAACGTGCTTGACTCTTTCATCAACTACTACGACGGTACCTACCTTTGGCACGTGGTGGCAATGGCTCCTCTTTAAGCTAAGCTGGACAGCCAATGAC
42×RCGG/CGA/AGG	TTCCTACCCTCGTAAAGGTACCGAGCTCAAGCTTCGAATTCTGCAGTCGACGGCCGCCACCATGGTGCTTCGGGATTCAAGGGGTTTACGGGATTTACGGGGAGTTCGGGAACTACGAGATCCTCGGGACTTGCGAGGCCTTCGGGAGCTACGATCTAGTCGGGATGGACGAGGCCTCCGGGAAACAAGGTCGCTCCGGGATCTGCGGGGAGTTCGAGAGAGTCGGGATGTTAGGAGTCTCCGGGAAGTTCGGGGTGTTAGGGATTATCGAGAGTTACGGAGTCTGCGGGGATATAGGGATAGTAGGGAATCTCGGAGTGCAAGGGGACTACGGGACCTCAGGTCACCACGGGAATATCGAGGATTGCGGGATGTTAGGTCTCTACGGGAGCTTCGAGG…
42×control	TTCCTACCCTCGTAAAGGTACCGAGCTCAAGCTTCGAATTCTGCAGTCGACGGCCGCCACCATGGTGCTTATGGATTCAATCGGTTTAATCGATTTAAAGGGAGTTATGGAACTAAACGATCCTAAGGACTTGATCGGCCTTATGGAGCTATACTCTAGTATGGATGGATTCGGCCTCAAGGAAACAAACTCGCTCATCGATCTGAAGGGAGTTATGGAGAGTAACGATGTTAAGAGTCTCTACGAAGTTATCGGTGTTATGGATTATAACGAGTTATTCAGTCTGAAGGGATATATGGATAGTAACGAATCTAAGAGTGCATACGGACTATTCGACCTCAACTCACCAATGGAATATAAGGGATTGATCGATGTTTACTCTCTATTCGAGCTTATGGG…
tRNA oligos	Sequence (5' -> 3')
Arg-tRNA-ACG-1, WT	GGGCCAGTGGCGCAATGGATAACGCGTCTGACTACGGATCAGAAGATTCCAGGTTCGACTCCTGGCTGGCTCGCCA
Arg-tRNA-CCG-1, m1	GGCCGCGTGGCCTAATGGATAAGGCGTCTGATTACGGATCAGAAGATTGAGGGTTCGAGTCCCTTCGTGGTCGCCA
Arg-tRNA-CCG-1, m2	GGCCGCGTGGCGCAATGGATAACGCGTCTGATTACGGATCAGAAGATTGAGGGTTCGAGTCCCTTCGTGGTCGCCA
Arg-tRNA-CCG-1, m3	GGCCGCGTGGCCCAATGGATAAGGCGTCTGATTACGGATCAGAAGATTGAGGGTTCGAGTCCCTTCGTGGTCGCCA
Arg-tRNA-CCG-1, m4	GGCCGCGTGGCGTAATGGATAACGCGTCTGATTACGGATCAGAAGATTGAGGGTTCGAGTCCCTTCGTGGTCGCCA
Arg-tRNA-ACG-1, m5	GGGCCAGTGGCCTAATGGATAAGGCGTCTGACTACGGATCAGAAGATTCCAGGTTCGACTCCTGGCTGGCTCGCCA
Arg-tRNA-ACG-1, m6	GGGCCAGTGGCGTAATGGATAACGCGTCTGACTACGGATCAGAAGATTCCAGGTTCGACTCCTGGCTGGCTCGCCA
Arg-tRNA-ACG-1, m7	GGGCCAGTGGCCCAATGGATAAGGCGTCTGACTACGGATCAGAAGATTCCAGGTTCGACTCCTGGCTGGCTCGCCA
Arg-tRNA-ACG-1, m8	GGGCCAGTGGCGCAATGGATAGCGCGTCTGACTACGGATCAGAAGGTTCCAGGTTCGACTCCTGGCTGGCTCGCCA
Arg-tRNA-ACG-1, m9	GGGCCAGTGGCCTAATGGATAAGGCGTTGGACTACGGATTCAAAGATTCCAGGTTCGACTCCTGGCTGGCTCGCCA
Arg-tRNA-UCU-1, m10	GGCTCCGTGGCGCAATGGATAGCGCATTGGACTACGAATTCAAAGGTTCCGGGTTCGAGTCCCGGCGGAGTCGCCA
Arg-tRNA-UCU-1, m11	GGCTCCGTGGCCTAATGGATAAGGCATTGGACTACGAATTCAAAGATTCCGGGTTCGAGTCCCGGCGGAGTCGCCA
Arg-tRNA-UCU-1, m12	GGCTCCGTGGCGCAATGGATAGCGCATCTGACTACGAATCAGAAGGTTCCGGGTTCGAGTCCCGGCGGAGTCGCCA
Met-tRNA-CAU-3, WT	GCCTCCTTAGCGCAGTAGGCAGCGCGTCAGTCTCATAATCTGAAGGTCCTGAGTTCGAACCTCAGAGGGGGCACCA
Met-tRNA-CAU-3, m13	GCCTCCTTAGCGCAGTGGCAGCGCGTCAGTCTCATAATCTGAAGGTCCTGAGTTCGAACCTCAGAGGGGGCACCA
Met-tRNA-CAU-3, m14	GCCTCCTTAGCGCAGTGGAAGCGCGTCAGTCTCATAATCTGAAGGTCCTGAGTTCGAACCTCAGAGGGGGCACCA
Met-tRNA-CAU-3, m15	GCCTCCTTAGCGCAGTGGTAGCGCGTCAGTCTCATAATCTGAAGGTCCTGAGTTCGAACCTCAGAGGGGGCACCA
